# Supplementary material for: Developing a roadmap to reach and sustain 90% full immunization coverage through a cross-sectoral system strengthening strategy in Bihar, India
Source: BMC Health Serv Res. 2024 Aug 14;24:933. doi: 10.1186/s12913-024-11380-7 (PMC11325628; doi:10.1186/s12913-024-11380-7)
Supplement: Supplementary file 1 — Supplementary Material 1. [file 12913_2024_11380_MOESM1_ESM.xlsx]

## Sheet: Sheet1
					Definition for the Maturity Index for the respective Immunization component and subcomponents
Immunization Component	Sub Component	Current State	Target State		Basic	Developing	Advanced	Leading
Immunization Coverage and Equity	Coverage	Developing	Leading		Full immunisation coverage at the state level is below 80% and high intra district inequities exist complete immunisation coverage levels are very low .	Full immunisation coverage is above 80% in most districts with some intra district inequities . Complete immunisation coverage levels are low.	Full immunisation coverage is greater than 90% at the state level but may be below 90% in some districts. Complete immunisation coverage is above 70% at the state level.	Full and Complete immunisation coverage is greater than 90% at the state level and in all districts for all antigens up to two years
Immunization Coverage and Equity	Dropouts	Developing	Leading		Penta1-Penta 3 dropout is 20%-30%, BCG- MR2 drop out is <40%, and some variations across districts are very high	Penta1-Penta 3 dropout is 10%-20%, BCG- MR2 drop out is <30%, and variations across districts are high	Penta1-Penta 3 dropout is 5%-10%, BCG- MR2 drop out is <20%, and some variations across districts exist	Penta1-Penta 3 dropout is <5%, BCG- MR2 drop out is <10% overall and for each district
Immunization Coverage and Equity	Timeliness	Developing	Leading		Timeliness for all three of BCG, Penta-3, and MR-1 is below 70% across most districts	Timeliness for at least one of BCG, Penta-3, and MR-1 is above 70% across most districts	Timeliness for two of BCG, Penta-3, and MR-1 is above 80% across most districts	Timeliness for BCG, Penta-3, and MR-1 is above 90% across most districts
Immunization Coverage and Equity	Equity	Developing	Advanced		Inequities in coverage across divides of gender, order of birth, caste, religion, and urban/rural divide are very high and present across regions	Inequities in coverage across most of the divides of gender, order of birth, caste, religion, and urban/rural divide are high across most regions	Inequities in coverage across a few but not all of the divides of gender, order of birth, caste, religion, and urban/rural divide are present, but show declining trends for all divides	Inequities in coverage across divides of gender, order of birth, caste, religion, and urban/rural divide are removed entirely
Health and Immunization Infrastructure	Availability of infrastructure	Developing	Leading		Health infrastructure availability is considerably worse compared to IPHS norms, and very high inequities exist at both district level and sub district level; Infrastructure expansion planning is highly ad-hoc or non-existent, with very limited implementation of the expansion plans	Health Infrastructure (CHCs, PHCs, APHCs, SHCs) availability is poorer than IPHS norms at district level and below, and inequities in population dependence are present at both district level and sub district level Infrastructure expansion plans are present on paper but implementation/execution of plans is highly delayed	Health Infrastructure (CHCs, PHCs, APHCs, SHCs) availability is close to IPHS norms at most levels across most districts, but inequitie in infra availability are present in certain sub district divisions (block/sector); Infrastructure development plans are developed, but execution/consutruction lags behind the proposed plans	All levels of Health Infrastructure (CHCs, PHCs, APHCs, SHCs) are present and operational as per IPHS norms for each district, block and sector level; Infrastructure expansion plans are present and followed up on regularly
Health and Immunization Infrastructure	Quality of Infrastructure (SHCs)	Basic	Advanced		Less than 60% of SHCs are in government owned buildings across the state. Adequate waiting spaces are available at <60% SHCs in the state. Waste management procedures are carried out in <60% SHCs as per the norms. Furniture, sundry articles, equipment and cosumables are available at <60% SHCs as per the norms. Electricity, water supply, and toilets are available at <60% SHCs. <60% SHCs are open t…	More than 60% of SHCs are in government owned buildings across the state. Adequate waiting spaces are available at 60%+ SHCs in the state. Waste management procedures are carried out in 60%+ SHCs as per the norms. Furniture, sundry articles, equipment and cosumables are available at 60%+ SHCs as per the norms. Electricity, water supply, and toilets are available at 60%+ SHCs. 60%+ SHCs are open t…	More than 80% of SHCs are in government owned buildings across the state. Adequate waiting spaces are available at 80%+ SHCs in the state. Waste management procedures are carried out in 80%+ SHCs as per the norms. Furniture, sundry articles, equipment and cosumables are available at 80%+ SHCs as per the norms. Electricity, water supply, and toilets are available at 80%+ SHCs. 80%+ SHCs are open t…	More than 90% of SHCs are in government owned buildings across the state. Adequate waiting spaces are available at 90%+ SHCs in the state. Waste management procedures are carried out in 90%+ SHCs as per the norms. Furniture, sundry articles, equipment and cosumables are available at 90%+ SHCs as per the norms. Electricity, water supply, and toilets are available at 90%+ SHCs. 90%+ SHCs are open t…
Demand for Immunization	Awareness of vaccines and programme	Developing	Advanced		Most caregivers are not able to name any vaccine or VPD Caregivers are not aware of when/where to come next and do not know when the session is to be held next and/or have no means to aquire this informaation	Most caregivers are able to name a few vaccines and VPDs, but have limited knowledge of touchpoints Caregivers are not aware of when/where to come next, but know how to get this information if required	Most caregivers are able to name most vaccines and a few VPDs (but not all), and have reasonable knowledge of the immunization touchpoints; Most caregivers are aware of the next due date for child or where to look for information related to next immunization sessions	Most caregivers across all districts, rural/urban divide, and caste/class divides are able to name all vaccines, touchpoints, and VPDs they protect against. All caregivers are aware of the next date for immunization session for their child, and have access to real time information on this readily either through digital or offline mechanisms
Demand for Immunization	AEFI apprehension	Developing	Leading		AEFI apprehension is present throughout the state in a considerable proportion of the population. AEFI related treatmetns are not available in government systems and costs of treatments in private systems are very high. Beneficiaries do not understand the nature, types, severity and probability of AEFIs for all vaccines.	AEFI apprehension is present in most places but severity of apprehension is low. AEFI treatment capacity and provisions in government systems is low and available with high variability across districts. Understanding of AEFI nature, types, severity, and probability is moderate, but low in specific pockets. AEFI cases cause vaccine hesitancy, but localized ad hoc actions lead to improved results.	AEFI apprehension is present in only in small pockets. AEFI treatment methods are present but not systematic and dependent highly on ANMs as beneficiary awareness on available services is low. Understanding of AEFI nature, types, severity, and probability is high, other than in specific pockets. AEFI cases still cause vaccine hesitancy, but state level guidance is present and staff capacity on th…	AEFI apprehension in the state across all locations and communities is minimal. Methods to address AEFI related treatment are present, availalble for free, and integrated within the RI programme. Beneficiaries understand the nature, types, severity and probability of AEFIs for all vaccines. Mechanisms to address vaccine hesitancy born out of local AEFI cases are present and highly effective, with…
Demand for Immunization	Decision to Vaccinate/ Vaccine Acceptance	Advanced	Leading		Benefciaries either actively refuse vaccines, or passively refuse the vaccines due to them not being convinced of the need. In some cases beneficairies may act as active spreaders of misinformation/disinformation against vaccines.	Beneficiaries are passively accepting vaccines, but may not be convinced of the benefits of immunization.	Most beneficiaries are convinced of the need for vaccines, trust the quality of the vaccines and the immunization systems, but do not act as active proponents and advocates of the program even if at an individual level the vaccine uptake is high	Most beneficiaries are fully convinced of the need for vaccines, trust the quality of the vaccines and the immunization systems, and act as active proponents and advocates of the program
Demand for Immunization	Demand Generation Methods	Basic	Leading		Demand generation is entirely dependent on ASHA based mobilization on session day. Communications are infrequent and broad based, are not effective, and have very limited reach. ASHA staff are poorly capacitated. Community involvement is non existent. There are no state level or distric level communications plans.	Demand generation is highly dependent on ASHAs but is supported by alternative mechanisms (digital or offline mecanisms) to build demand for immunizaiton. Communication is frequent even if unsystematic. ASHA staff capacity is inconsisten but moderate on average. Community invvolvement is present in some places. State level communications plans are present, but effectiveness of their implementatio…	Demand generation leverages ASHAs as a part of a bouquet of mechanisms to generate demand, which may involve community led demand generation, digital methods etc. Innovative digitial mechanisms are explored and deployed in some places through pilots. ASHA staff capacity is high. Community invvolvement is leveraged consistently to increase demand. Both state and district level communications plans…	ASHAs are highly capacitated to generate demand for vaccines in the communities. Community Mobilization mechanisms are developed and rolled out. Digital methods are developed and rolled out for targeted communications, built on robust databases. Digital reminder systems are in place for mobilization on session days. Capacitated alternate mobilizers are identified and made available at multiple le…
Demand for Immunization	Access	Developing	Leading		Beneficiaries across districts and regions face challenges in accessing immunization services at reasonable distances, timings, and locations, across all times of the year including floods. Opportunity costs related access issues are very high , and no mechanisms to address these are in place. Wait times are very high, and beneficiary volume at sessions prevent beneficiaries from availaing servic…	Beneficiaries across some districts and regions face challenges in accessing immunization services at reasonable distances, timings, and locations, across all times of the year including floods. Opportunity costs related access issues are high , and mechanisms to address these are in place but may not be always followed up on. Wait times are high, in some cases prevent beneficiaries from availain…	Beneficiaries across a few isolated sites in some districts and regions face challenges in accessing immunization services at reasonable distances, timings, and locations, across all times of the year including floods. Opportunity costs related access issues are present but addressed through mechanisms although not in a systematic manner. Wait times are reasonably low, in most cases do not preven…	All beneficiaries have access to immunization services at reasonable distances, timings, and locations, across all distrits and blocks across the state across all times of the year including floods. Opportunity cost related access issues are addressed through incentivization or modified service delivery mechanisms. Wait times are minimal and managed through planning to ensure beneficiaries are di…
Demand for Immunization	Beneficiary Incentives	Developing	Advanced		Most caregivers are not aware of the incentives, document submission process is entirely HCW driven with little accountability, there are no mechanisms to track incentives in real time, and significant delays occur in fund disbursements	Some caregivers are aware of incentives on offer and are able to coordinate submission of documents with the HCWs, mechanisms for real time tracking are not present and fund disbursements are delayed	Most caregivers are aware of incentives, and able to coordinate submission of documents with the HCWs, and while mechanisms for real time tracking are not present, fund disbursement is generally done in a timely manner barring a few exceptions	All caregivers are fully aware of the incentives on offer, have access to digital systems/offline mechanisms to submit the documentation for the incentives, are able to track incentives in real time, and receive incentives without any delay
Programme Management and Financing	Strategic Planning	Developing	Leading		No state level or district level strategic plans, with specfic objectives not set for different geographies and no mechanisms to track and monitor progress against objectives	High level state objectives are set, with tracking and monitoring of objectives done on an ad-hoc basis with no set mechanisms and KPIs	Clearly defined state level objectives exist which are the basis for district level actions as well (however specific district level objectives are not set), and mechanisms to track and monitor objectives are rolled out and adopted completely but progress against objectives is done against fixed KPIs	Localized strategic plans with contextualized objectives for districts are created as per a fixed planning cycle, and the objectives themselves devolve from the state's strategic plans. Mechanisms to track and monitor the progress against plans are present and corrective action is taken where needed. Strategic planning takes into account the partner resources available at a district level and pla…
Programme Management and Financing	Review and Monitoring	Advanced	Leading		No formal review mechanisms in place at any level, with very low data usage and uptake dring reviews, action planning is adhoc and not followed up on	Formal mechanisms for reviews in place at higher levels of decision making, but low data usage and lack of action planning and follow up restrict ability to undertake and monitor meaningful corrective actions. At lower levels, reviews are done in an ad-hoc manner and are not backed by data analysis. Adherence to meeting cycles is low and people dependent.	Formal mechanisms in place at most levels, but data uptake and usage is low and based on unreliable data systems, with action planning done and followed up on in an ad-hoc manner. Adherence to meeting cycles and protocols is high but not tracked and monitored.	Review mechanisms are in place at all levels (state, regional, district, block, and sector level) of functioning, adherence to review cycle is optimal, with participation from all relevant stakeholders. Reviews are backed by specific protocols, and agenda of meetings is fixed to cover all relevant programme areas, with high data based reviews backed by robust data systems with KPIs defined, key r…
Programme Management and Financing	Budgeting	Developing	Leading		State level budgets are not aligned to strategic priorities and objectives of the state, with no visibility into budget utilizations. Adequate funds are not available across most line items.	State level budgets are prepared in alignment with the states priorties and objectives, however allocation to districts is based on proportions of populations/sessions. Adequate funding is available across most but not all line items, with some activities being overfunded and some being underfunded. Mechanisms to track utilization are limited and cumbersome, and in practice are not used to inform…	District level plans are made as per the specific strategic priorities and are rolled up to form the state budget, however allocation across blocks is ad-hoc/uses proportional apportioning methodology. Mechanisms to monitor and track budget utilization are present at the district level but not below. Adequate funding is available for all budget items under RI, but fund availabilty for non traditi…	District level and block level budgets for RI reflect the needs of the programme and are derived from the state and district level strategic plans and roll up to form the state budgets, real time visibility into fund utilization is high at all levels. Mechanisms to re-allocate budget items across lines are present. Budgeting process is clearly defined and adhered to at the district level. Adequat…
Programme Management and Financing	Fund Disbursement (Including ASHA incentives)	Developing	Leading		Fund disbursement is delayed across most items and highly dependent on personnel, with delays occuring at multiple points of failures.	Fund disbursement is delayed across some items and is sometimes dependent on personnel, and delays occur at few specific points of failures.	Fund disbursement is largely on time across most items, but may still be dependent on capacity and performance of specific personnel.	Fund disbursement processes are streamlined, with minimal people dependence, and there are no delays in fund disbursement for any item.
Programme Management and Financing	Budget Utilization	Developing	Leading		Budget utilization at state level is <80%, and inter-district, intra district, and budget item wise inequities exist.	Budget utilization at state level is >80% overall, however inter-district, intra-district, and budget item wise inequities exist in utilization.	Budget utilizations across district and state level across all or most line items is >90%, however variations in utilization exist across blocks in a district	Budget utilizations across block, district, and state levels for all or almost all line items is >90%
Availabillity, Effectiveness, and Supervision of HCWs	Adequacy and Distribution	Developing	Leading		Availability of ANMs and ASHAs is more than 2x the IPHS norms across most districts. There are no mechanisms to hire temporary vaccinators. ANMs conduct between 3-4 sessions per week across most districts.	Availability of one or more RI cadres is 1.5x-2x higher than IPHS norms across some districts. Hiring of temporary/hired vaccinators is not formalized and utilization of budgeted resources for the same is difficult in practice. ANMs conduct not more than 2-3 sessions per week on average, across most districts, but block level inequities exist.	Availability of ANMs, ASHAs is close to the IPHS (1-1.5x) norms in all districts and blocks, but variations exist at the sector/village level in some districts and urban areas. Mechanisms to onboard temporary/hired vaccinators are in place and but not formalized and are dependent on ad-hoc management by district staff. Most ANMs conduct ~2 sessions per week across all districts, but variations ac…	Availability of ANMs, ASHAs is as per, or very close to the IPHS norms in all sectors and villages, across all districts, including urban areas. Mechanisms to onboard temporary/hired vaccinators are in place and formalized in all districts, with adequate pre planning done to ensure availabilty during peak phases. Most ANMs do not conduct more than 1-2 sessions per week on average across all distr…
Availabillity, Effectiveness, and Supervision of HCWs	Capacity (KAPs)	Developing	Leading		Technical capacity of ANMs is low and inconsistent across districts, blocks, and sectors across both core service delivery elements and associate activities such as data recording. Trainings are held only in-person but cover very limited scope, and digital methods are not utilized. Trainer capacity is low and no formal mechanisms for building trainer capacity exist. Broad based trainings which do…	Technical capacity of ANMs is moderate acrosd core service delivery elements and poor across associated requirements, but still inconsistent across districts, blocks, and sectors across both core service delivery elements and associate activities such as data recording. Trainings are held only in-person and cover most traditional elements under RI, with limited involvement of digital methods. Tra…	Technical capacity of ANMs is high across districts, blocks, and sectors across both core service delivery elements and associate activities such as data recording. Trainings are held in-person , and digital methods are also utilized. Trainer capacity is moderate to high and some formal mechanisms for building trainer capacity exist, but these are not tracked and monitored regularly. Tiered train…	ANMs technical capacity and actual KAPs are fully in accordance with all responsibilities . Frequent refresher trainings are present, and utilize moder digital methods for capacity building. Trainers are fully capacitated through formal mechanisms to deliver trainings, and quality of trainings doesn't suffer across levels. Non traditional methods of capacity building are built and deployed as rel…
Availabillity, Effectiveness, and Supervision of HCWs	Monitoring and Supervision	Developing	Leading		Supervisory visits are entirely ad-hoc, very highly dependent on partner staff with limited involvement of government cadres. No tracking of supervisory visits, and no action planning or follow up. Supervisory capacity and staff availabilty is very low and highly variable across districts.	Partner support in supervision is high but increasingly supervision is conducted by government staff. Supervision planning is low and visits are conducted in an adhoc manner, with inequity issues arising across sites. Consistency in formats is present, but mechanisms for action planning and follow up are weak. Visits are not tracked and supervisor perforamance is not evalurated. Availability of g…	Supervision is carried out by both government and partner cadres, but is being transitioned to government cadres increasingly to reduce partner dependence. Supervision planning is low and visits are conducted in a planned manner, and mechanisms for tracking supervisory visits are present even if this tracking is not done consistently. Consistency in formats is present, and mechanisms for action p…	Supervision of immunization sessions is carried out primarily by government with additional support from partner cadres as per set frequency and norms. Supervisory feedback is formally collected and turned into action plans, implementation of which is also assessed regularly. There is high consistency in supervision questionnaires and checklists. Supervisors are well trained and capacitated, and …
Availabillity, Effectiveness, and Supervision of HCWs	Rewards and Recognition	Developing	Leading		No formal or informal mechanisms for reward and recognition of top performers, with no meaningful incentives/benefits on offer.	No formal rewards and recognition platforms, but informally distirct/block administration is able to identify to performers for R&R. Rewards across districts are highly variable and only partially effective in increasing motivation of workers.	Formal rewards and recognition platforms are in place but identification of top performers is ad-hoc and subjective. Tangible monetary/non-monetary rewards are presented to the top performers.	Formal Rewards and Recognition platforms are put in place at all levels and utilized objective data driven metrics to evaluate top performers who are awarded tangible monetary or non monetary benefits.
Service Delivery	Microplanning	Developing	Leading		Microplans are not created annually or updated half yearly. Specific solutions for resolving challenges due to migration and floods etc do not exist. Inaccurate and high level population estimates are used for microplanning. Session optimization and expansion is not done at all. Beneficiary loads at sessions are very high in some cases and very low in others. Caregivers have no visibility into th…	Microplans are created annually but may not be updated half yearly. Specific solutions for resolving challenges due to migration and floods etc do not exist, but in practice loca strategies may be adopted. Real time population estimates (derived from H2H surveys) are not used for microplanning. Session optimization and expansion is done on an adhoc basis. Beneficiary loads at sessions are variabl…	Microplans are created annually and updated half yearly. Specific solutions for resolving challenges due to migration and floods etc exist based on state level guidelines. Headcount surveys are used to formulate microplans on a yearly basis but accuracy of H2H surveys is not 100%. Session optimization and expansion is done in a systematic manner. Beneficiary loads at sessions are optimized acros …	H2H surveys are used to create microplans which are flexible enough to include impact of migration, floods, or other such issues. Population based estimates are used to continously evaluate the need for session optimization or expansion. Beneficiary loads at sessions are consistent and manageable at all or almost all session sites in the state. Caregivers have access to real time information on m…
Service Delivery	Headcount Surveys	Developing	Leading		Headcount surveys are not updated on a half yearly basis and do not cover 100% population across most districts and blocks. H2H survey process is entirely paper based, with no aggregation of beneficiary information at any level. Mismatches between H2H survey and due lists are consistently >20%. H2H survey conduction activities are not reviewed or supervised at all. Phone numbers of beneficiaries …	Headcount surveys are made annually everywhere, but are inconsistently updated on a half yearly basis across sectors, blocks, districts. H2H survey process is entirely paper based, with no aggregation of beneficiary information at any level. Mismatches between H2H survey and due lists are between 10%-20%. H2H survey conduction activities are supervised on an ad-hoc basis. Mechanisms to track migr…	Headcount surveys are able to provide accurate information on ALL or ALMOST ALL beneficiaries, but real time updates of H2H surveys are lacking, leading to some mismatches in tally sheets and due lists. Both digital survey methods and traditional paper based surveys are utilized for H2H surveys, but paper based surveys are then digitized with high adherence rate. Mismatch between H2H surveys and …	Headcount surveys are able to provide discrete, accurate, and real time information of ALL or almost ALL beneficiaries across the state, districts, blocks, including HTR areas such as urban slums and brick kilns. All Headcount information is available to HCWs digitally, and digital mechanisms are utilized for H2H surveys and for due list creation from the H2H lists. Mismatch between H2H and due l…
Service Delivery	Due Lists	Developing	Leading		Due lists are entirely paper based and are not in agreement with H2H surveys, with multiple discrepancies present consistently. Due lists are not created for every session, and reviews of due lists are minimal. High amount of discrepancies between tally sheets and due lists exist. Due lists do not include migants as per policy. Due lists are created manually on the day of the session, and are not…	Due lists are entirely paper based but are in agreement with H2H surveys, with few discrepancies present consistently. Due lists created for most sessions, but review and validation of due lists are minimal. Done lists are created manually, but dicrepancies between tally sheets and due lists are present. Due lists do include migants as per policy. Due lists are created manually, but on the sessio…	Due lists are entirely paper based but are in agreement with H2H surveys, with little to no discrepancies present. Due lists created for most sessions, andreview and validation of due lists is done regularly but in an informal way. Done lists are created manually and highly accurate, an tally sheet due list alignment is high. Due lists are entirely paper based, but do include migants as per polic…	Due lists are automatically generated through digital mechanisms based on the H2H survey and immunization history through an immunization registry. Agreement of due lists and tally sheets is almost 100% and is tracked through digital mechanisms on an ongoing basis. "Done" lists are captured digitally on a real time basis, and these digital records form the basis for ASHA incentive dsursement. Due…
Service Delivery	Drop out Tracking	Developing	Leading		Drop out tracking is not done actively, and is entirely depedent on ASHAs. Causes for drop outs are poorly understood, and no mechanisms for reducing drop outs are in place.	Drop out tracking is not done actively, but ASHAs are supported by supervisors in case of identified drop outs. No prospective systems in place to prevent drop outs. Demand generation doesnt address the causes of drop outs. Causes for drop outs are understood at a high level but this information is not available at a beneficiary level in a systematic manner and is not used for action planning. Co…	Drop out tracking is done through non digitized mechanisms but in a formalized manner by ASHAs and supervisors. Community based drop out tracking and prospective identification of drop outs is done in some places however there is scope to formalize the processes and systems. Guidelines for addressing drop outs through communications/ alternate service delivery are in place but tracking and follow…	Digital drop out tracking mechanisms, which are based on robust and accurate immuization registries are in place. These are supported by offline community based drop out tracking mechanisms. Customized demand generation mechanisms are leveraged for identified drop outs. Drop out tracking is also proactively addressed before the instance of drop out by communications and reminder systems. Alternat…
Service Delivery	Floods service delivery	Developing	Leading		No formal mechanisms to plan for service delivery during floods present, with no provision for holding catchup sessions and no mechanisms to identify affected populations/ beneficiaries.	No formal mechanisms to plan for service delivery during floods present, but provisions for holding catchup sessions present and utilized. Mechanisms to identify affected populations/ beneficiaries are present but efectiveness is not known.	Block level contingency plans are prepared prior to every flood season, with general arrangement for service delivery during floods (identification of sites, vaccine delivery mechanisms, microplanning for catchup sessions etc., and mechanisms to track beneficiaries, alternate vaccinators if needed etc.) already created and formalized.	Block level contingency plans are prepared prior to every flood season, and specific arrangements for service delivery during floods (identification of sites, vaccine delivery mechanisms, microplanning for catchup sessions etc., and mechanisms to track beneficiaries, alternate vaccinators if needed etc.) are created, formalized, and tracked on a routine basis to enable rapid course correction.
Service Delivery	Migrants service delivery	Developing	Advanced		Coverage amongst migrants is very low, with no way to monitor coverage in this segment. Broad based service delivery planning causes challenges to service avaialability to migrants. No mechanisms to track immunization history as card retention is low. Migrants do not seek immunization in their destination states.	Coverage amongst migrants is low, as ascertained through small sample sized studies. There are some mechanisms to deliver services to migrants but effectiveness is not established. No mechanisms to track immunization history as card retention is low. Migrants may seek immunization in their destination states depending on community networks , but no official policy or guidance to ensure that the f…	There are mechanisms to track immunization coverage in migrant clusters, but real time monitoring of migrants is not being done. Card retention is high and immunization history is available but not digitized. Migrants are capacitated to seek immuniation services in destination states. Customized service delivery strategies have been built to cover migrants. Inter state coordination is present to …	Mechanisms to monitor and track migration both within and outside the state is avialable. Immunization history of migrants is avialable in a digitized system, which is accessible to the ANM at the sesion site. MCP card retention is very high, and used to retrospectively update the history in digitized systems. Customized service delivery strategies have been built to deliver services to migrants …
Service Delivery	VHSND integration	Basic	Advanced		<9 services are available at >40% sessions across the state.	>9 services out of 15 are available at >60% sessions across the state.	>12 out of 15 services are available at >80% of the sessions across the state.	All VHSND services are made avialable to beneficaries, in >95% of the sessions across the state.
Service Delivery	Missed Opportunities for Vaccination	Basic	Leading		Multiple missed opportunitied for vaccination occur. No guidelines and mechanisms in place to exploit the beneficiary visits to HFs.	MOVs are reduced in government facilites, but network of private practitioners for this cause is limited. No formal guidelines present, but infromally the HCWs have capacity on MOV reduction	MOVs are addressed in both government facilities and private facilities thruogh larely adhoc efforts. Staff is capacitated to reduce MOVs, although real time information on when and where to visit the session is limited. Formal guidelines for MOV reduction are present, bu no methods to capture the MOV reduction.	MOVs are tackled through state wide mecchanisms which incorporate both governmentt systems and a network of private practitioners. In facilities where vaccines cant be provided, information on where and when to visit the sessions is available to the HCWs who inform the beneficiaries. There are digital mechanisms to track and report the reduction in MOVs.
Vaccine Availability, Storage, and Logistics	CCE Functionality	Advanced	Leading		CCE functionality is consistently poorer than 5% across the state, with wide interdistrict variations in CCE functionality. Preventive Maintenance is not carried out anywhere and this is not monitored or tracked. Spare parts availability is consistently low, and process for ordering spare parts is complex with multiple delays. Forecasting is not done. Functionality is not tracked and monitored at…	CCE functionality is consistently between 2-5% across the state, with high interdistrict variations in CCE functionality. Preventive Maintenance is not carried out anywhere and this is not monitored or tracked. Spare parts availability is low for certain type of parts but moderate to high for other types. Process for ordering spare parts is complex w, but districts are able to arrange for spare p…	CCE functionality is consistently between 1-2% across the state, with some interdistrict variations in CCE functionality. Preventive Maintenance may be carried out in some places, but this is not monitored or tracked. Spare parts availability is moderate to high and while processes have room for improvement, the districts are able to navigate them. Functionality is tracked and monitored in a syst…	Cold Chain Equipment functionality is consistently <1% for each district and state overall. Preventive Maintenance is carried out as per the guidelines of once every three months, and these visits are tracked and monitored. There is a well established network of spare parts suppliers at the local level. Spare parts forecasting is carried out every year and mechanisms for ordering spare parts are …
Vaccine Availability, Storage, and Logistics	CCE Availability	Developing	Leading		CCE availability is insufficient from a future perspective, and in some districts/blocks to meet the present requirements. Future requirements are nither planned or addressed through reallocation/new procurement. Visibility into non UIP cold chain is absent. Massive inequity challenges are present at the lower levels.	CCE availability is insufficient from a future perspective for all districts, but sufficient to meet the present requirements in all districts/blocks. Future requirements are not planned or addressed through reallocation/new procurement in a systematic manner- although done on adhoc basis. Visibility into non UIP cold chain is absent. Massive inequity challenges are present at the lower levels.	Cold Chain Availability at all levels and districts is sufficient to meet the present requirements in all disticts, and for the next 5-10 years in some districys, and able to meet the emergency requirements on an ad-hoc basis such as due to the COVID-19 pandemic. Visibility into non-UIP CCE is present but not in a systematic manner. CCE equipment is equitable at the lowest levels in most but not …	Cold Chain Availability at all levels and districts is sufficient to meet the requirements for the next 5-10 years, and able to meet the emergency requirements such as due to the COVID-19 pandemic. All CCE available under other health programs and those available with the private sector are mapped across the state. CCE equipment is equitable at the lowest levels, and modern planning methods are d…
Vaccine Availability, Storage, and Logistics	Vaccine Availability	Advanced	Leading		Vaccine availability is consistently lower than 80% across the state and with high inter district variations.	Vaccine availability is consistently between 80%-90% across the state and with some inter district variations.	Vaccine availability is consistently between 90%-95% across the state and with limited inter district variations.	Vaccine availability is consistently higher than 95% across the state and districts.
Vaccine Availability, Storage, and Logistics	CC Handling at Sessions	Developing	Leading		Cold Chain practices are not followed at the session sites, and practices related to immunization waste management are poor.	Cold Chain practices are largely in accordance with guidelines, but waste management practices are poor. Mechanisms to track practices are present and but quality of supervision is poor and coverage limited.	Cold Chain practices are completely in accordance with guidelines, and waste management practices are moderate to high. Mechanisms to track practices are present and but quality of supervision is poor and coverage of sueprvision is limited.	Session site cold chain practices including waste management are completely in accordance with the established norms, with supervision of these practices conducted frequently and analyised through data at multiple levels.
Vaccine Availability, Storage, and Logistics	CCE Uptime	Developing	Leading		CCE uptime is consistently <80% - state average.	CCE uptime is consistently between 80%-90% - state average.	CCE uptime is consistently between 90%-95% - state average.	CCE uptime is consistently between >95%- state average and across all districts.
Vaccine Availability, Storage, and Logistics	CC Network	Developing	Leading		70% of session sites are <60 minutes travel from Cold Chain Points. Cold Chain Handler load on session day is bottom 25% percentile among all states.	80% of session sites are <60 minutes travel from Cold Chain Points. Cold Chain Handler load on session day is 25%-50% percentile among all states.	90% of session sites are <60 minutes travel from Cold Chain Points. Cold Chain Handler load on session day is 50%-75% percentile among all states.	100% of session sites are <60 minutes travel from Cold Chain Points. Cold Chain Handler load on session day is 75-100 percentile among all states.
Vaccine Availability, Storage, and Logistics	Cold Chain Staff Availability and KAPs	Developing	Leading		Availability of CCTs, storekeepers and CCHs is low and highly variable. Supervision and training mechanisms for cold chain staff are very weak. CC Network expansion is impeded by limited availabilty of HR in APHCs which are not CCPs.	Availability of CCHs and storekeepers is high, but CCTs are understaffed, however plans to hire CCTs are in place. Supervision is done infrequently. Training mechanisms for CC staff are in place but effectiveness is not understood properly, and mechanisms to monitor true performance are not in place. CC Network expansion is impeded by limited availabilty of HR in APHCs which are not CCPs.	Availability of all CC staff cadres is high, but issues related to geographical equity of presence of staff may exist in some speficic pockets. Supervision is done frequently, but monitoring of supervision is limited and not formalized. Training mechanisms for CC staff , mechanisms to monitor performance are in place and effectiveness is understood. Identification of HR has been carried out for A…	All staff such as CCTs, VCCHs and storekeepers are present as per norms and alternates in case of ontingencies have been identified. All CC staff are trained on the latest practices and offered refresher trainings. Formal mechanisms to track CC staff performance are in place, and are used as inputs for rewards and recognition programs. CCH resources are identified for all APHC+ facilities which a…
Vaccine Availability, Storage, and Logistics	Vaccine Quality	Developing	Leading		Vaccine qualilty is low, and no formal mechanisms to establish vaccine quality exist.	Evidence on vaccine quality is absent, but suspected to be below par. No formal mechanisms are in place to monitor quality.	Vaccine quality is high and monitored through intermittent assessments.	Vaccine quality is high and is monitored through frequent and formal mechanisms at all CCPs based on a clear set of guidelines. Digitized session site data is used to monitor vaccine quality.
Vaccine Availability, Storage, and Logistics	EVM Scores	Developing	Leading		EVM scores are <70% across most segments	EVM scores are 70%-80% across most segments	EVM scores are 80%+ across most segments	EVM scores are>90% across all segments
Vaccine Availability, Storage, and Logistics	Vaccine Wastage	Basic	Leading		Vaccine wastage is above the norms formost antigens at the state level with high inter district variations. No mechanisms to monitor wastage, and no assessments are carried out intermittently.	Vaccine wastage is below the norms for some but not all antigens at the state level, with some district wide inequities. No formal mechanisms to track wastage, but infrequent assessents are carried out to monitor wastage.	Vaccine wastage is below the norms at all districts however higher for some CCPs within the district. Wastage is monitored both thru offline mechanisms and is reviewed, but digital monitoring systems are not in place.	Vaccine wastage is below the norms at all CCPs across the state. Wastage is monitored both thru digital and offline mechanisms and is reviewed frequently with corrective action planned and undertaken.
Data Systems	Coverage Monitoring	Basic	Advanced		Population estimates are calculated at the district/block level using growth percentages on census data. Coverage is monitored entirely through administrative data systems which are unreliable, incomplete and inconsistent (across districts/facilities).	Population estimates are done using paper based H2H surveys and this is used for calculating the FIC. While only administrative data systems are used for coverage recording, the FIC figures do not deviate highly from observed/survey figures at district and state level (inconsistency of data may be present at sub-district level) Small sample surveys are carried out by medical institutions. Partner…	Population estimates are done using paper based H2H surveys/digital registry and are used for calculating the FIC. Numerator for the FIC is calculated through both digital and paper based registry, and the FIC from both these sources are largely congruent. While surveys are conducted officially, there is no fixed cadence for them. Partner cadre supported surveys are carried out and are representa…	Population estimates are calculated using real time data from immunization registries and this dynamic denominator is used to calculate FIC. Immunization coverage data entry is closed at the point of service level to allow for congurence of aggregated data. The disaggregated immunization registry is the primary administrative data source of immunization coverage, and is highly accurate. Accuracy …
Data Systems	Immunization Registry	Developing	Advanced		Only paper based registry exists, and accuracy of the records is low. There are high number of mismatches between the registry and actual population of the catchment area, with many children missing in the registers. The registry is not used for creaating due lists, or for microplanning purposes. Phone numbers/ identification of beneficiaries is not available.	Both paper based registry and digital registries exist, but coverage of digital registry is low. Usage of data captured on digital registry for decision maknig and reviews is highly limited. Paper based registry has low number of mismatches and is accurate, but may not be up to date at every point in time. Paper based registry is used for due list creation and microplanning. Availability of Digit…	Although a digital immuniation registry is available and uptake by HCWs is moderate to high, both digital and paper based registries are being utilized leading to repeat data entry by the HCWs, although coverage and accuracy of both digital and paper based registries are high. Due lists created from this digital registry are used in some cases but coverage (in terms of HCWs using the due list) is…	A disaggregated immunization digital registry, which is captured entirely through digital mechanisms, is linked with all data sets such as HMIS, eVIN etc is available and uptake is almost universal, with limited to no use of paper based recording and reporting done by HCWs at the sites. The registry is used to create automatic due lists and to capture the doses given to each beneficiary at the se…
Data Systems	Tally Sheets	Developing	Leading		Tally sheet availability is low, and entirely paper based. Tally Sheet congruency with Due lists and HMIS information is very low. Tally sheets are not used for decision making at any level.	Tally sheet availability is high, although entirely paper based. Tally Sheet congruency with Due lists and HMIS information is moderate. Tally sheets are used for decision making but not in a systematic or formalized manner.	Tally sheets are digitized but not in an integrated manner with H2H and due lists. The digitized tally sheets are used to update HMIS information, but this is not automated. Tally sheets still capture aggregted data.	Tally Sheet information is captured completely digitally, and is automatically compared to H2H, due lists through an integrated system. The digital tally sheet information is used to updated all data systems such as RCH and HMIS. Tally sheets capture beneficiary level data instead of just aggregated numbers. Tally Sheets are also integrated with eVIN, AEFI and VPD monitoring sytems in an automate…
Data Systems	Decision Support Systems	Basic	Leading		No decision support systems present, with high dependence on ad-hoc analyticcs by overburdened DEOs	No decision support systems present, but some automated reports are sent to decision makers for some programmatic components.	Decision Support Systems built and deployed and although uptake is limited	Decision makers have access to on demand analytics through digital analytics tools. Uptake of such tools by decision makers is high.
Data Systems	Data related staff capacity (KAPs)	Basic	Leading		Staff capacity on data recording processes (for ANMs, ASHAs) and analysis (for DEOs, BCMs etc.) is highly limited. ANM capacity on usage of digital data systems is very low, uptake of digital systems is almost non existent. Trainings for data reporting and analysis are not conducted.	Staff capacity on data recording processes (for ANMs, ASHAs) and analysis (for DEOs, BCMs etc.) is moderate. ANM capacity on usage of digital data systems is low, and uptake of digital systems is low. Broad based trainings for data reporting and analysis conducted but effectiveness of such trainings is poor.	Staff capacity on data recording processes (for ANMs, ASHAs) and analysis (for DEOs, BCMs etc.) is high. ANM capacity on usage of digital data systems is moderate. Trainings for data reporting and analysis are not conducted.	Staff capacity on data recording in both paper based and digital systems is very high. Tiered trainings on latest tools/recording processes are provided to all levels of workers (ANMs/DEOs/BCMs) as per needs identified during suervisory visits.
